# Supplementary material for: Nuclear and Cytoplasmatic Players in Mitochondria-Related CNS Disorders: Chromatin Modifications and Subcellular Trafficking
Source: Biomolecules. 2022 Apr 23;12(5):625. doi: 10.3390/biom12050625 (PMC9138954; doi:10.3390/biom12050625)
Supplement: Supplementary file 1 [file biomolecules-12-00625-s001.zip]

Archive with 1 entries (1 files):
- biomolecules-1683043-supplementary.pdf
